# Supplementary material for: Identification of Novel Genetic Regulatory Region for Proprotein Convertase FURIN and Interferon Gamma in T Cells
Source: Front Immunol. 2021 Feb 18;12:630389. doi: 10.3389/fimmu.2021.630389 (PMC7930619; doi:10.3389/fimmu.2021.630389)
Supplement: Supplementary file 1 [file Data_Sheet_1.CSV]

Supplementary Table 1: Differentially expressed genes of wild type "empty" and SE-deleted unstimulated versus stimulated EL-4 cell clones.
“Empty” and SE EL-4 cell clones (3+3) were left unstimulated or stimulated with PMA and ionomycin for 6 h and genome-wide transcription profile was assessed with RNA sequencing. Differential expression was analysed using DEseq2 takig into account the genotype and the stimulation status of the cells. Shown are the gene symbol	fold change values (log2FoldChange) and adjusted p values of 141 differentially expressed genes (p adj<0.05).
	symbol	log2FoldChange	padj
1	Plcb4	7.05666718381111	0.000906938233995
2	Renbp	4.64392533033369	6.25189461708925E-06
3	Dab2ip	3.02229171730929	0.001934381722103
4	Rassf2	-2.24114566736017	0.025317474299933
5	Rerg	2.21429285995709	0.017902033701762
6	Gimap4	-2.08202426194236	0.000883137654491
7	Ifnlr1	-1.70380892163881	0.022238705208558
8	Adamtsl2	-1.53057420406291	5.48528554340668E-05
9	Olfr524	-1.31030725714232	0.001329798311636
10	Cd163l1	-1.22921991237028	0.000235038436916
11	Gpm6b	-1.20216035369781	2.53759781883706E-06
12	Kcnt2	-1.15404143245004	0.009685962571951
13	BC147527	-1.10082045830199	0.033244764616919
14	Zfp532	1.09559958185219	0.000183083225503
15	A430088P11Rik	-1.05912261141906	0.007144587257984
16	Flnc	-1.01482377591238	0.039107572451041
17	Batf2	-1.00404602166536	0.032380607284039
18	Ly6c2	-0.998380188517194	0.009684870313168
19	Slc28a2b	-0.990847776679849	0.000747060398379
20	Adam33	-0.965451565504198	0.004329734765174
21	Dysf	-0.958160642022341	0.006768385710905
22	Irf8	-0.924480798095359	5.55573047631611E-09
23	Ly75	-0.836526468882657	5.25950262608539E-07
24	Vat1	0.829842006097441	0.022892190713212
25	Slc30a2	-0.784384295299886	0.019418707696199
26	Dhx58	-0.780833690966392	0.014445731245442
27	Igfbp7	-0.712168718048817	0.035625440316824
28	Sema4f	-0.700415809399311	0.01274728603378
29	Mogat2	0.69882401556426	0.005086505800886
30	Tns1	-0.648672412992884	0.018006316462554
31	Cd3d	-0.598821056096242	0.040460303290705
32	Eps8	0.587637219300195	0.028029515396499
33	LOC115487916	0.585849277153141	0.025317474299933
34	Tspan2	-0.577179116158423	0.046818046329671
35	Ppm1l	0.561598848918857	0.011517444953448
36	Mfge8	0.559736005896964	0.002201587393411
37	Dusp18	0.549498896641371	0.021674175684991
38	Fam102a	-0.541444341625059	0.033244764616919
39	Sphk1	0.536713586160372	0.04007458785224
40	Camk1g	-0.532724241372576	0.001530972782174
41	Limd2	-0.529499757837821	8.2553598038758E-05
42	Tmem119	0.509369033293883	0.046325636447413
43	Lef1	-0.488511847097981	0.006459035263356
44	Plcg1	-0.486204484875037	0.002201587393411
45	Lipg	-0.468260978743902	0.003016492984633
46	Ikzf2	-0.442063990981278	6.91396230323049E-06
47	Xlr4a	0.437839396298626	0.00022364889826
48	Arc	-0.434215871772462	0.031562321328737
49	Fads6	0.429577965240207	0.022892190713212
50	Pcyt1a	0.421710387265736	0.000262207129376
51	Malat1	0.421381613147242	0.004031807759864
52	Xlr4b	0.419353419908364	0.000129021392248
53	Pcdh19	-0.418706082451543	0.0426256092464
54	Tecpr1	0.416659982517839	0.004120780288949
55	Dusp3	0.410228011841755	0.001973287889615
56	Herc6	-0.404910292189337	0.046325636447413
57	Lgals9	-0.403607352107915	0.046325636447413
58	Slc16a6	0.39111246955884	2.7085669145203E-05
59	Lax1	-0.389846530436283	0.001934381722103
60	Usp53	0.384958144129207	0.019418707696199
61	Myzap	0.383983115514056	0.000651407042248
62	Hoxb9	-0.380719391724229	0.008879457086037
63	Cd320	0.376660728655497	0.022892190713212
64	Scml4	-0.361713351553682	0.009289497606608
65	Daam1	0.354296391913484	0.009684870313168
66	H2bc7	-0.348819703126576	0.006786310387875
67	Slamf9	-0.344661427980103	0.014445731245442
68	Gimap9	-0.342322129960107	0.019418707696199
69	Prkd2	-0.338264132869794	0.022892190713212
70	Vcl	0.338245480916364	0.010309208891358
71	Il16	-0.336183336862347	0.045026884958315
72	Lbhd1	0.323136084784931	0.028626774167262
73	Tespa1	-0.321272546185653	0.041205750564096
74	Cir1	0.32121727203532	0.008879457086037
75	Slc28a2	-0.317217065983079	0.019418707696199
76	Psme1	-0.313696308394692	0.040981091205742
77	Ier3	0.312238383965852	0.046325636447413
78	Cmtm4	0.311818491870645	0.019418707696199
79	Tulp3	-0.310380647902011	0.000140864623312
80	Snrpa1	-0.307455180905466	0.04007458785224
81	H2ac11	-0.30599274012122	0.04007458785224
82	H4c11	-0.302274220720189	0.012084737179618
83	Cnp	-0.298390151816984	0.035625440316824
84	Gm14322	0.296691816172679	0.035114988448184
85	Itgal	-0.29285606823351	0.012340584856584
86	Usp11	-0.289035309172737	0.032289838688162
87	Strada	-0.28611943835067	0.047408985715013
88	Ubald2	-0.285357992361707	0.006082652273886
89	Spc24	-0.279372668179647	0.039107572451041
90	Gm16001	0.27587323027298	0.006099750967237
91	Aff3	-0.2749021998836	0.048440199973971
92	Ccdc146	0.268708793004192	0.000194928667939
93	Firre	0.264745697717351	0.006617240458044
94	H2ac15	-0.259149487882765	0.032306094348614
95	H2bc15	-0.256833406189387	0.033244764616919
96	Cfap74	-0.253678141406279	0.040460303290705
97	H4c6	-0.253154974647189	0.031471296546885
98	Ncf4	-0.252963216112724	0.027809132811869
99	H3c8	-0.246060369315361	0.027809132811869
100	Zfp568	0.246041494479039	0.040460303290705
101	Fam199x	0.244119993231014	0.022892190713212
102	Snx13	0.235799338249817	0.026510117938907
103	Mgat4a	-0.233917873248184	0.044687276178726
104	H3c1	-0.231227723893255	0.001941995387118
105	Arhgap27	-0.230348885736924	8.22493633805246E-05
106	Sgsm2	0.227171630364117	0.024373061553054
107	Hmgcr	0.227019797199984	0.010309208891358
108	Amer1	-0.226474211413281	0.04007458785224
109	H3c7	-0.226318057919786	0.032380607284039
110	Mxi1	0.213990743219071	0.028626774167262
111	Ccdc15	-0.202363431594395	0.04007458785224
112	Fanca	-0.197615147446291	0.022892190713212
113	H3c6	-0.195739050944513	0.031023031324991
114	Asf1b	-0.186331181260201	0.031312113942747
115	Nup210	-0.185892223887339	0.036735838460266
116	Fam136a	0.181962661492127	0.017902033701762
117	Trmt1l	-0.180297804967827	0.00874586264126
118	Arid1a	-0.163223622673467	0.022892190713212
119	Arfip2	0.159029004576997	0.04007458785224
120	Sdr9c7	0.150666073291633	0.02393766231492
121	Mrps9	-0.147352571623186	0.038479313601076
122	Vti1b	0.147079728785643	0.042211902733546
123	Apol9b	-0.013411317475964	0.032306094348614
124	Mpeg1	-0.012243601855726	0.031562321328737
125	Gimap1	-0.011385156684188	0.031562321328737
126	Phf11a	-0.011126473953765	0.002743360160009
127	Atp8a2	-0.00904839603648	0.009737021935369
128	Tfr2	-0.007417490244193	0.024239804134345
129	Mst1	-0.007006139135099	0.025190403394927
130	Evl	-0.005216459623008	0.026325263562928
131	Trim29	-0.004291420736414	0.035625440316824
132	Iigp1	-0.004031218924478	0.040460303290705
133	Gm4841	-0.003683451439013	0.002743360160009
134	F830016B08Rik	-0.002791443713129	0.009704004238308
135	Fbn1	-0.002684125008609	0.022792016863383
136	Gvin1	-0.002571939638948	0.000651407042248
137	Gm4951	-0.002338358710128	0.008879457086037
138	Ifi44	-0.002193949801628	0.009684870313168
139	Pi15	-0.001628953902267	0.0426256092464
140	Gm4070	-0.001158695652519	0.032994055232339
